# Supplementary material for: Dual Inhibition of EGFR and IGF-1R Signaling Leads to Enhanced Antitumor Efficacy against Esophageal Squamous Cancer
Source: Int J Mol Sci. 2022 Sep 8;23(18):10382. doi: 10.3390/ijms231810382 (PMC9499412; doi:10.3390/ijms231810382)
Supplement: Supplementary file 1 [file ijms-23-10382-s001.zip]

Archive with 1 entries (1 files):
- ijms-1887793-supplementary.pdf
